# Supplementary material for: Microplastics (Polystyrene) Exposure Induces Metabolic Changes in the Liver of Rare Minnow (Gobiocypris rarus)
Source: Molecules. 2022 Jan 18;27(3):584. doi: 10.3390/molecules27030584 (PMC8840292; doi:10.3390/molecules27030584)
Supplement: Supplementary file 1 [file molecules-27-00584-s001.zip]

Archive with 1 entries (1 files):
- molecules-1523977-supplementary.pdf
